# Supplementary material for: Moral Distress Scores of Nurses Working in Intensive Care Units for Adults Using Corley’s Scale: A Systematic Review
Source: Int J Environ Res Public Health. 2022 Aug 26;19(17):10640. doi: 10.3390/ijerph191710640 (PMC9517876; doi:10.3390/ijerph191710640)
Supplement: Supplementary file 1 [file ijerph-19-10640-s001.zip]

Archive with 2 entries (2 files):
- ijerph-1845032-supplementary file S1.pdf
- ijerph-1845032-supplementary file S2.pdf
